# Supplementary material for: Fine mapping of heterozygous IL6ST nonsense variants underlying autosomal dominant hyper-IgE syndrome
Source: JCI Insight. 2025 Jun 17;10(14):e190065. doi: 10.1172/jci.insight.190065 (PMC12288962; doi:10.1172/jci.insight.190065)
Supplement: Supporting data values [file jciinsight-10-190065-s164.xlsx]

## Sheet: Fig4A
	RLU_%WT
	IL-6 stim			NS
EV	0.00907202	0.00901394	0.00983847	0.00676036	0.0071603	0.0090316
WT	1	1	1	0.0141174	0.0121143	0.014279
N404Y	0.0135476	0.0136517	0.0179008	0.0105523	0.0127065	0.0135338
K702S	0.00981625	0.00872406	0.01034	0.00861832	0.00858954	0.0110633
C733*	0.00815548	0.00721232	0.00781891	0.00663185	0.00771991	0.00878473
Y759W	0.0114229	0.00949736	0.0114203	0.00818514	0.00874286	0.00960733

## Sheet: Fig4B
	MFI_%WT
EV	0.152431
WT	1
N404Y	0.632063
K702Sfs	5.95532
C733*	4.27332
Y759Wfs	5.83311

## Sheet: Fig4C
		RLU_%WT
		IL-6 stim			NS
K702Sfs	EV	0.0255073	0.023406	0.0312701	0.0166961	0.0242903	0.0252511
	WT	1	1	1	0.0230292	0.0210969	0.0260994
	25:12.5	0.316952	0.35595	0.328894	0.028818	0.0305304	0.0376075
	25:25	0.100538	0.131569	0.113343	0.0246676	0.0306642	0.0308701
	25:50	0.0492732	0.0497469	0.0491733	0.0269134	0.0237632	0.0402753
	25:100	0.0305683	0.0314286	0.0263026	0.0224532	0.0201761	0.0281945
	25:200	0.028605	0.0271122	0.0243706	0.0257684	0.0297436	0.0383254
	mut	0.0253089	0.0318127	0.0259534	0.020561	0.0264578	0.0251853
Y759Wfs	EV	0.0255073	0.023406	0.0312701	0.0166961	0.0242903	0.0252511
	WT	1	1	1	0.0230292	0.0210969	0.0260994
	25:12.5	0.302003	0.227794	0.230581	0.0227251	0.0228937	0.0263273
	25:25	0.0862158	0.0871647	0.0957	0.0163991	0.0177435	0.0245306
	25:50	0.0446678	0.0390063	0.0444291	0.0194554	0.0202254	0.0265494
	25:100	0.0364448	0.0373884	0.0325578	0.0208712	0.0236929	0.0266404
	25:200	0.026713	0.0300821	0.0306075	0.0244722	0.0279993	0.0305758
	mut	0.0247229	0.0322509	0.0296134	0.0225946	0.0261374	0.0304104

## Sheet: Fig4D
		RLU_%WT
		IL-6 stim			NS
N404Y	EV	0.0164688	0.0169714	0.020832	0.0138722	0.0168681	0.0160777
	WT	1	1	1	0.0196438	0.0232068	0.0198225
	45:15	0.786254	0.827302	0.738035	0.0158439	0.0144793	0.0153499
	45:45	0.64536	0.66842	0.544624	0.0155225	0.0173398	0.0154314
	45:135	0.496381	0.483132	0.423158	0.0186593	0.0187427	0.0191084
	mut	0.0165344	0.015841	0.0120422	0.0112991	0.0121839	0.0117735
C733*	EV	0.0164688	0.0169714	0.020832	0.0138722	0.0168681	0.0160777
	WT	1	1	1	0.0196438	0.0232068	0.0198225
	45:15	0.183136	0.203769	0.163031	0.0122292	0.0129263	0.0116399
	45:45	0.0581127	0.0686934	0.0551216	0.0121028	0.0125339	0.0138837
	45:135	0.0253943	0.0218703	0.023365	0.0174149	0.0151876	0.0147772
	mut	0.0131312	0.0137218	0.0120027	0.0136649	0.0132602	0.011427

## Sheet: Fig6A
	RLU_%WT
	IL-6 stim			NS
EV	0.00907202	0.00901394	0.00983847	0.00676036	0.0071603	0.0090316
WT	1	1	1	0.0141174	0.0121143	0.014279
620*	0.0569721	0.0587772	0.0632322	0.00925	0.00897648	0.0108631
630*	0.0441033	0.0401453	0.0445106	0.0100198	0.0100483	0.0121238
640*	0.0100029	0.00996085	0.0121687	0.00972847	0.0101735	0.0107414
641*	0.00960207	0.00933128	0.0103445	0.00921746	0.0100607	0.0111378
642*	0.00858131	0.0113367	0.0103052	0.00951682	0.00949611	0.010202
643*	0.00700242	0.0112083	0.0102976	0.00899209	0.00933256	0.0107845
650*	0.0106294	0.00895137	0.0111869	0.0112434	0.0119461	0.0121058
660*	0.00911978	0.00924723	0.0100418	0.00894622	0.00959441	0.0107383
670*	0.00989321	0.0093559	0.0100978	0.00922164	0.00959252	0.0114815
680*	0.0117926	0.00997517	0.0118484	0.0100198	0.00925621	0.011743
690*	0.0107509	0.0103035	0.0111128	0.00868716	0.00960245	0.0131219
700*	0.0117411	0.0107572	0.0126786	0.0106941	0.0114552	0.0124888

## Sheet: Fig6B
		RLU_%WT
		IL-6 stim			NS
	EV	0.0164688	0.0169714	0.020832	0.0138722	0.0168681	0.0160777
	WT	1	1	1	0.0196439	0.0232068	0.0198225
620*	45:15	0.72522	0.780093	0.781433	0.0158753	0.0160796	0.0152605
	45:45	0.707461	0.808776	0.709407	0.0145123	0.014488	0.0159983
	45:135	0.865782	0.899758	0.76677	0.0159829	0.0146312	0.0131617
	mut	0.0426513	0.0536752	0.0418871	0.0128914	0.0119397	0.013339
630*	45:15	0.716252	0.662047	0.724116	0.0145036	0.013915	0.0144744
	45:45	0.746683	0.8469	0.815391	0.0157076	0.0160768	0.0171938
	45:135	1.41248	1.32611	1.17535	0.0233941	0.0232623	0.0247357
	mut	0.0617839	0.0651644	0.0581261	0.0180209	0.0202067	0.0158375
640*	45:15	0.930763	1.11961	0.953727	0.0167911	0.0203535	0.0188811
	45:45	0.664935	0.774885	0.725445	0.0231046	0.0208938	0.0126208
	45:135	0.460551	0.432014	0.392739	0.0239226	0.020729	0.0323291
	mut	0.0167559	0.0196142	0.0152143	0.0159391	0.0149296	0.0127899
650*	45:15	0.616677	0.507903	0.541148	0.0238938	0.018257	0.0207611
	45:45	0.290975	0.267742	0.217756	0.020742	0.01721	0.0202401
	45:135	0.0926788	0.0673072	0.0724821	0.0249497	0.0195397	0.0245498
	mut	0.018409	0.0145695	0.017705	0.0157308	0.014391	0.0171902
660*	45:15	0.498029	0.680005	0.492543	0.017407	0.0178768	0.0171453
	45:45	0.304387	0.312002	0.289181	0.0182521	0.0182446	0.0151966
	45:135	0.130951	0.15438	0.139633	0.0212167	0.0228963	0.0201337
	mut	0.0136365	0.0156402	0.0131763	0.0138645	0.0133697	0.0143
670*	45:15	0.824499	0.737896	0.802087	0.0198321	0.019492	0.0203447
	45:45	0.412617	0.396489	0.369297	0.0260036	0.0170633	0.0207838
	45:135	0.137779	0.129185	0.122537	0.0275488	0.0192657	0.0259544
	mut	0.0176012	0.0178043	0.0157761	0.0173954	0.0127865	0.0180288
680*	45:15	0.650209	0.578296	0.559102	0.0225887	0.0209983	0.0204066
	45:45	0.275908	0.276766	0.213299	0.015666	0.0174422	0.0218546
	45:135	0.0813699	0.0726351	0.0615196	0.0247604	0.0185341	0.0241497
	mut	0.0179951	0.0148603	0.0158722	0.0155995	0.0132243	0.0168007
690*	45:15	0.545318	0.536065	0.486697	0.0172449	0.0152963	0.0181273
	45:45	0.323201	0.373865	0.338615	0.0166058	0.0168536	0.0175706
	45:135	0.197956	0.170784	0.142056	0.0215195	0.0214345	0.0206328
	mut	0.0166277	0.0165702	0.0156767	0.0149743	0.0169028	0.015989
700*	45:15	0.236034	0.196758	0.187175	0.0132047	0.0127123	0.0133483
	45:45	0.0456758	0.0408751	0.0421379	0.0158655	0.0140086	0.0138841
	45:135	0.0259718	0.0226378	0.0214319	0.0217172	0.0156577	0.0198882
	mut	0.0158844	0.0148848	0.013633	0.0139136	0.013407	0.0144988
		RLU_%WT
		IL-6 stim			NS
641*	45:15	0.197009	0.251107	0.279204	0.0148331	0.0145461	0.0161182
	45:45	0.0663563	0.08831	0.0649374	0.0125571	0.0123345	0.0122674
	45:135	0.0370583	0.0329427	0.0314806	0.0181165	0.0216474	0.0200256
	mut	0.0144723	0.0141803	0.0149747	0.0145175	0.0141659	0.0188919
642*	45:15	0.194993	0.232642	0.178377	0.0132198	0.0159171	0.0139193
	45:45	0.0670132	0.0767257	0.0494649	0.0123634	0.0132058	0.0145183
	45:135	0.0276001	0.0272974	0.0225449	0.0159641	0.0165724	0.0175274
	mut	0.0166487	0.0188409	0.0143024	0.0138245	0.0185874	0.0136994
643*	45:15	0.249612	0.320549	0.247148	0.0166676	0.0179091	0.0152268
	45:45	0.081755	0.10797	0.0814684	0.0157234	0.0187519	0.0178237
	45:135	0.0539194	0.0608646	0.0487186	0.0196391	0.0216976	0.0214666
	mut	0.0133302	0.0147674	0.013406	0.0118585	0.0139482	0.0126305

## Sheet: Fig6C
	MFI_%WT
EV	0.130243
WT	1
620*	0.15894
630*	0.143488
640*	0.230684
641*	4.14901
642*	4.50773
643*	5.54084
650*	2.7351
660*	3.58389
670*	1.80243
680*	2.42936
690*	1.78477
700*	5.22958

## Sheet: Fig7B
	MFI_%WT
EV	0.0556133
WT	1
Y759Wfs	3.92568
LLAA	4.00884

## Sheet: Fig7C
		RLU_%WT
		IL-6 stim			NS
	EV	0.0210854	0.0161996	0.0182416	0.0203112	0.0126534	0.0133244
	WT	1	1	1	0.0326673	0.0154572	0.0167642
LLAA	45:15	1.2448	0.901097	1.17655	0.0272596	0.0172861	0.0156452
	45:45	0.884144	0.83499	0.897086	0.0190906	0.0128611	0.0130105
	45:135	0.903563	0.744281	0.709363	0.0267836	0.0193721	0.0157868
	mut	0.776465	0.669685	0.622714	0.0288156	0.0184325	0.0203173
Y759Wfs	45:15	0.259365	0.202079	0.206426	0.0255342	0.0150991	0.0133198
	45:45	0.0475866	0.040391	0.041234	0.0272562	0.0169737	0.0159747
	45:135	0.0328232	0.0256864	0.0302231	0.0321257	0.0209471	0.0188116
	mut	0.025063	0.0232233	0.0229983	0.0296566	0.0150946	0.0175111

## Sheet: Fig7D
	MFI_%WT
EV	0.0908222
WT	1
789_WT	0.717973
789_LLAA	2.93117
899_WT	0.839388
899_LLAA	2.41587

[truncated: 12 more sheets: Fig7E, FigS4, FigS5, FigS6B, FigS6C, FigS7, FigS8A, FigS8B, FigS8C, FigS9A, FigS9B, FigS9C]
